# Supplementary material for: Do Faster-Growing Holoparasitic Plant Species Exhibit Broader Niches and Wider Global Distributions?
Source: Plants (Basel). 2025 Mar 7;14(6):831. doi: 10.3390/plants14060831 (PMC11946478; doi:10.3390/plants14060831)
Supplement: Supplementary file 1 [file plants-14-00831-s001.zip]

Archive with 1 entries (1 files):
- plants-3447696-supplementary.pdf
